# Supplementary material for: Chromosome Rearrangement in Elymus dahuricus Revealed by ND-FISH and Oligo-FISH Painting
Source: Plants (Basel). 2023 Sep 14;12(18):3268. doi: 10.3390/plants12183268 (PMC10535892; doi:10.3390/plants12183268)
Supplement: Supplementary file 1 [file plants-12-03268-s001.zip]

Archive with 1 entries (1 files):
- plants-2599005-supplementary.pdf
